# Supplementary material for: Dihydromyricetin May Attenuate Skin Aging as a RAGE Inhibitor
Source: Nutrients. 2025 May 29;17(11):1862. doi: 10.3390/nu17111862 (PMC12156997; doi:10.3390/nu17111862)
Supplement: Supplementary file 1 [file nutrients-17-01862-s001.zip]

Archive with 1 entries (1 files):
- nutrients-3646488-supplementary.pdf
